# Supplementary material for: Cerebrospinal Fluid Metabolome in Central Nervous System Infections: A Study of Diagnostic Accuracy
Source: Ann Neurol. 2025 Jun 17;98(4):851–63. doi: 10.1002/ana.27291 (PMC12542320; doi:10.1002/ana.27291)
Supplement: Supplementary file 2 — Data S2. Supporting Information. [file ANA-98-851-s001.zip]

Archive with 2 entries (2 files):
- 3_Table_S1.xlsx
- ana27291-sup-0002-Supinfo2.pdf
