# Supplementary material for: Cerebrospinal Fluid Metabolome in Central Nervous System Infections: A Study of Diagnostic Accuracy
Source: Ann Neurol. 2025 Jun 17;98(4):851–63. doi: 10.1002/ana.27291 (PMC12542320; doi:10.1002/ana.27291)
Supplement: Supplementary file 2 — Data S2. Supporting Information. [file ANA-98-851-s001.zip › 3_Table_S1.xlsx]

## Sheet: (A) Proven CNS infections 
	CNS infection vs. Other diagnoses								BM vs. all other diagnoses								BM vs. VME
Metabolites	Other diagnoses (median)	CNS infection (median)	FC	log2(FC)	p-value	FDR	-log10(FDR)	VIP	All other diagnoses (median)	BM (median)	FC	log2(FC)	p-value	FDR	-log10(FDR)	VIP	VME (median)	BM (median)	FC	log2(FC)	p-value	FDR	-log10(FDR)	VIP
1,3-Diphosphoglyceric acid	0.169734	0.0883542	0.520545	-0.941906	9.59947e-08	2.97126e-07	6.52706	1.05288	0.160795	0.0519533	0.323102	-1.62994	1.2998e-12	8.4487e-12	11.0732	1.31561	0.160067	0.0519533	0.324573	-1.62339	1.43385e-07	1.864e-06	5.72955	1.21309
2,3-Diphosphoglyceric acid	0.135133	0.0836678	0.619149	-0.691641	1.57937e-08	5.63371e-08	7.24921	0.912582	0.129398	0.056256	0.434752	-1.20174	5.32612e-10	1.8221e-09	8.73943	1.02776	0.103065	0.056256	0.54583	-0.873475	0.000271112	0.0010366	2.98439	0.998764
2-Aminobutyric acid	0.246026	0.268969	1.09325	0.128624	0.13817	0.179621	0.745642		0.247105	0.268425	1.08628	0.119394	0.219297	0.241599	0.616905		0.194406	0.268425	1.38074	0.465445	0.224711	0.298086	0.525658
2-Dehydrogluconate	0.205135	0.221374	1.07916	0.109911	0.857434	0.870832	0.0600658		0.19687	0.232084	1.17886	0.237398	0.203296	0.227832	0.642386		0.153569	0.232084	1.51127	0.59576	0.019253	0.0368071	1.43407	0.501666
2-Hydroxybutyric acid	2.3801	2.41148	1.01319	0.0189024	0.226438	0.272565	0.56453		2.32535	3.05663	1.31448	0.394489	0.0543968	0.067996	1.16752		2.18627	3.05663	1.3981	0.483467	0.156361	0.241987	0.616207
Adenine	0.577763	0.327639	0.567081	-0.818373	1.17449e-06	3.05366e-06	5.51518	0.769696	0.559261	0.226553	0.405093	-1.30367	7.71391e-08	2.27911e-07	6.64223	0.833844	0.401918	0.226553	0.563679	-0.827054	0.00365256	0.0087932	2.05585	0.659428
Alanine	2.72929	2.81201	1.03031	0.0430792	0.130082	0.172558	0.763064		2.68828	3.03848	1.13027	0.176667	0.0487921	0.0634298	1.19771		2.61124	3.03848	1.16362	0.218615	0.0273477	0.0493778	1.30647	0.564655
Alpha-Ketoglutarate	0.00997357	0.0455326	4.56532	2.19072	4.08606e-12	4.29073e-11	10.3675	1.1484	0.0100508	0.0899571	8.95027	3.16193	8.69309e-18	2.82525e-16	15.5489	1.20892	0.0148477	0.0899571	6.05868	2.599	4.91031e-07	5.3195e-06	5.27413	1.36787
Aminoadipic acid	0.0232932	0.00960354	0.41229	-1.27827	2.85405e-11	2.06126e-10	9.68587	1.23666	0.021182	0.00620431	0.292905	-1.7715	9.49966e-12	5.14565e-11	10.2886	1.21661	0.0134402	0.00620431	0.461624	-1.11521	0.00047388	0.001513	2.82016	0.801378
Arginine	1.20899	0.9173	0.758734	-0.398334	0.000557465	0.00106574	2.97235	0.651203	1.20973	0.725843	0.600006	-0.73695	7.22915e-08	2.2376e-07	6.65022	0.904657	1.14799	0.725843	0.632271	-0.661385	0.00164943	0.00446721	2.34996	0.790399
Argininosuccinate	0.0417835	0.0199874	0.478357	-1.06384	5.10995e-10	2.21431e-09	8.65476	1.13037	0.0403189	0.0096056	0.238241	-2.06951	7.16521e-13	5.17487e-12	11.2861	1.31227	0.029143	0.0096056	0.329603	-1.6012	0.000173371	0.000804938	3.09424	0.952309
Asparagine	1.8657	1.76578	0.946446	-0.0794077	0.757335	0.781377	0.107139		1.88188	1.30278	0.692277	-0.530578	0.0427742	0.0567413	1.2461		1.90128	1.30278	0.685213	-0.545376	0.320503	0.39307	0.40553
Aspartate	0.0914633	0.118574	1.29641	0.374519	0.000744986	0.00134511	2.87124	0.723783	0.0924476	0.137542	1.48778	0.573166	0.00110782	0.00184636	2.73368	0.56975	0.103053	0.137542	1.33467	0.416483	0.357526	0.42253	0.374142
beta-Alanine	0.213405	0.230791	1.08147	0.112994	0.334408	0.39521	0.403172		0.219309	0.215449	0.982401	-0.0256161	0.871203	0.884815	0.0531474		0.273174	0.215449	0.788689	-0.342472	0.709415	0.755934	0.121516
Citric acid	18.7651	15.8369	0.843955	-0.244763	0.00203526	0.00348136	2.45825	0.476848	18.4195	15.2127	0.825903	-0.275955	0.00845013	0.0122057	1.91344	0.385042	15.0199	15.2127	1.01284	0.0184026	0.820302	0.859994	0.0655044
Citrulline	0.29682	0.44004	1.48251	0.568046	0.000577588	0.00107266	2.96954	0.622199	0.297724	0.472479	1.58697	0.666273	6.08584e-05	0.000123619	3.90792	0.610009	0.300391	0.472479	1.57288	0.653409	0.00441002	0.0102376	1.9898	0.725962
Creatine	1.24865	1.65812	1.32793	0.409178	3.10969e-05	7.21892e-05	4.14153	0.762281	1.24015	2.26376	1.82539	0.868207	6.06173e-11	2.46258e-10	9.60861	1.0791	1.19992	2.26376	1.8866	0.915787	7.23905e-07	6.72197e-06	5.1725	1.13642
Creatine-P	0.00105134	0.000158075	0.150356	-2.73355	4.62079e-12	4.29073e-11	10.3675	1.41718	0.000977389	1.68599e-07	0.000172499	-12.5011	5.04718e-11	2.18711e-10	9.66013	1.48736	0.00062161	1.68599e-07	0.000271229	-11.8482	0.00096582	0.00272949	2.56392	0.929753
Creatinine	0.886863	0.843547	0.951158	-0.0722424	0.555712	0.612225	0.213089		0.857513	1.0778	1.2569	0.329864	0.0314349	0.0425681	1.37092	0.436872	0.810847	1.0778	1.32923	0.410593	0.019253	0.0368071	1.43407	0.636178
Cystine	0.0423679	0.146071	3.44769	1.78563	4.12772e-10	1.91644e-09	8.7175	1.22741	0.0446967	0.29178	6.52799	2.70664	2.98369e-11	1.38528e-10	9.85846	1.19387	0.0520585	0.29178	5.60484	2.48667	7.43101e-05	0.000371551	3.42998	0.98363
FAICAR	0.0875281	0.0865499	0.988824	-0.0162149	0.423709	0.474847	0.323446		0.0868198	0.0883702	1.01786	0.0255344	0.850545	0.877547	0.0567297		0.0629289	0.0883702	1.40428	0.489835	0.0862837	0.140211	0.853218
Gluconate	1.9408	1.30122	0.670456	-0.576785	8.6707e-06	2.08739e-05	4.6804	0.659149	1.84643	1.17725	0.637584	-0.649313	3.37217e-05	7.07067e-05	4.15054	0.555377	1.59344	1.17725	0.738812	-0.436721	0.0764731	0.127455	0.894643
Glucose	13.7042	5.93046	0.432747	-1.2084	3.75753e-16	1.2212e-14	13.9132	1.53399	13.0882	1.02051	0.0779715	-3.68091	1.44338e-17	3.12732e-16	15.5048	1.77148	11.0416	1.02051	0.092424	-3.43559	5.93078e-08	9.63752e-07	6.01603	1.25021
Glucose-6P	0.0391051	0.0349272	0.893162	-0.163006	0.900879	0.900879	0.0453336		0.0388093	0.0369904	0.953134	-0.069249	0.660189	0.70348	0.152748		0.0346394	0.0369904	1.06787	0.0947386	0.530234	0.594227	0.226047
Glutamate	0.0956534	0.194979	2.03839	1.02743	1.80902e-06	4.52255e-06	5.34462	0.942525	0.100255	0.246192	2.45565	1.2961	1.35365e-05	2.93292e-05	4.5327	0.74171	0.139487	0.246192	1.76498	0.819656	0.135795	0.215284	0.666988
Glutamine	58.3354	40.2556	0.690072	-0.535182	2.20335e-08	7.16089e-08	7.14503	0.863523	56.8223	37.7483	0.664322	-0.590045	7.99443e-07	2.02874e-06	5.69277	0.675797	42.496	37.7483	0.88828	-0.170914	0.642902	0.696478	0.157093
Glycerate	11.701	4.78812	0.409205	-1.2891	1.53101e-11	1.24395e-10	9.9052	1.31465	11.375	2.91612	0.256364	-1.96374	5.30659e-17	8.62322e-16	15.0643	1.61015	9.37826	2.91612	0.310945	-1.68527	2.36448e-09	5.12303e-08	7.29047	1.54247
Glycerol-2P	0.147794	0.0784353	0.530708	-0.914011	8.39028e-11	4.95789e-10	9.3047	1.41685	0.144211	0.031333	0.217272	-2.20243	4.93729e-12	2.91749e-11	10.535	1.56127	0.105906	0.031333	0.295858	-1.75702	0.000211585	0.000859565	3.06572	1.06809
Glycerophosphoinositol	0.0388975	0.0290884	0.747822	-0.419234	0.00342299	0.00556236	2.25474	0.406219	0.0381406	0.0276689	0.725444	-0.463063	0.00127873	0.00207793	2.68237	0.488777	0.030783	0.0276689	0.898835	-0.153872	0.21094	0.285649	0.544168
Hexose-P	0.0469403	0.03956	0.842774	-0.246782	0.00674884	0.0102017	1.99133	0.738759	0.0465169	0.0327532	0.704115	-0.506117	0.00716581	0.0105859	1.97527	0.748349	0.0437254	0.0327532	0.749066	-0.416835	0.239099	0.310829	0.507478
Hippuric acid	0.0261257	0.0417925	1.59967	0.677775	0.172457	0.215571	0.66641		0.0269922	0.0435642	1.61396	0.690602	0.0536197	0.067996	1.16752		0.0189585	0.0435642	2.29788	1.2003	0.16024	0.242224	0.615784
Histidine	2.29138	1.72789	0.754086	-0.407199	0.00485086	0.00769038	2.11405	0.333308	2.22973	1.66297	0.745818	-0.423104	0.0774103	0.0914849	1.03865		1.43134	1.66297	1.16183	0.216397	0.21094	0.285649	0.544168
Homocitrate	0.0771141	0.0437174	0.566919	-0.818786	1.06595e-06	2.88694e-06	5.53956	0.917677	0.0736902	0.0325918	0.442282	-1.17696	8.30055e-10	2.69768e-09	8.56901	1.06071	0.0696863	0.0325918	0.467693	-1.09637	0.000405128	0.00138597	2.85825	1.00735
Homocystine	0.0600622	0.0718468	1.19621	0.258465	0.00193906	0.00340646	2.4677	0.501298	0.0600668	0.0834035	1.38851	0.47354	0.0010852	0.00184636	2.73368	0.434933	0.0581212	0.0834035	1.43499	0.521043	0.0140398	0.0294382	1.53109	0.511744
Hypoxanthine	3.63176	1.86475	0.513455	-0.96169	1.64678e-08	5.63371e-08	7.24921	1.0706	3.4426	1.90188	0.552455	-0.85607	0.000662241	0.00119571	2.92237	0.645729	1.83313	1.90188	1.0375	0.0531169	0.949294	0.964126	0.0158661
IMP	0.00212107	0.00122044	0.575393	-0.797382	0.000156988	0.000329169	3.48258	0.600078	0.00204423	0.00116123	0.568052	-0.815904	0.00096799	0.00170052	2.76942	0.416389	0.00132609	0.00116123	0.875678	-0.191527	0.978038	0.978038	0.00964448
Inosine	1.39997	0.588776	0.420562	-1.24961	7.7014e-09	3.12869e-08	7.50464	1.14263	1.32378	0.479284	0.362058	-1.46571	8.11497e-07	2.02874e-06	5.69277	0.985765	0.591597	0.479284	0.810154	-0.303733	0.167474	0.247404	0.606592
Isoleucine	0.407267	0.409809	1.00624	0.00897819	0.73557	0.771162	0.112854		0.40009	0.490409	1.22575	0.29366	0.109084	0.124394	0.905199		0.278651	0.490409	1.75994	0.815526	0.041815	0.0715256	1.14554
Lactate	37.2654	76.1171	2.04257	1.03038	2.76531e-10	1.38265e-09	8.85929	1.44292	36.852	145.659	3.95253	1.98278	1.77247e-16	1.64587e-15	14.7836	1.67783	34.6733	145.659	4.2009	2.0707	7.13552e-10	2.31904e-08	7.63469	1.55727
Leucine	0.778596	0.867489	1.11417	0.15597	0.147978	0.188599	0.72446		0.771094	1.13532	1.47235	0.558119	0.000443345	0.000873255	3.05886	0.57593	0.506624	1.13532	2.24095	1.16411	0.000512094	0.001513	2.82016	0.986086
Lysine	2.06498	1.73569	0.840536	-0.250618	0.226438	0.272565	0.56453		2.01044	1.59865	0.795173	-0.33066	0.0681007	0.0819731	1.08633		1.79149	1.59865	0.892356	-0.164308	0.428369	0.497214	0.303457
Methionine	0.0367338	0.0536604	1.46079	0.546751	0.00276402	0.0046067	2.33661	0.254556	0.0404302	0.0512855	1.2685	0.343119	0.223156	0.241753	0.616628		0.049748	0.0512855	1.0309	0.0439113	0.948789	0.964126	0.0158661
Ophthalmic acid	0.152045	0.104569	0.68775	-0.540045	4.72539e-07	1.33544e-06	5.87438	0.86403	0.1497	0.0927706	0.619708	-0.690338	3.10386e-06	7.2054e-06	5.14234	0.789707	0.114855	0.0927706	0.807718	-0.308076	0.191424	0.27049	0.567849
Ornithine	0.407949	0.467521	1.14603	0.196643	0.0457589	0.0646593	1.18937		0.407645	0.545147	1.33731	0.419332	0.004498	0.00679931	2.16754	0.480209	0.365834	0.545147	1.49015	0.575459	0.0133017	0.0288204	1.5403	0.600869
Pantothenic acid	0.0928105	0.0446332	0.480906	-1.05617	0.000135685	0.000293984	3.53168	0.573962	0.0929022	0.0355319	0.382465	-1.3866	2.62954e-06	6.33038e-06	5.19857	0.65241	0.0819149	0.0355319	0.433766	-1.20501	0.0397339	0.0698028	1.15613
Phenylalanine	0.826184	1.00408	1.21532	0.281337	0.0427286	0.0624311	1.2046		0.800897	1.47228	1.83828	0.87836	3.57609e-06	8.01536e-06	5.09608	0.751081	0.636028	1.47228	2.3148	1.21089	3.86521e-05	0.000228399	3.64131	1.0695
Phosphoenolpyruvate	0.0241185	0.0245956	1.01978	0.0282607	0.419558	0.474847	0.323446		0.0243986	0.0237508	0.97345	-0.0388212	0.793742	0.832149	0.079799		0.0256503	0.0237508	0.925945	-0.111002	0.494994	0.564467	0.248361
Phosphorylethanolamine	0.0617765	0.0463932	0.750985	-0.413145	0.000547651	0.00106574	2.97235	0.775795	0.0606276	0.0385737	0.63624	-0.652357	0.0019482	0.00301507	2.5207	0.627041	0.0490343	0.0385737	0.786667	-0.346175	0.62991	0.693968	0.15866
Proline	0.0728493	0.285239	3.91547	1.96918	4.37299e-12	4.29073e-11	10.3675	1.37274	0.0780263	0.639349	8.19402	3.03457	2.21359e-11	1.10679e-10	9.95593	1.28011	0.0992831	0.639349	6.43965	2.68698	5.6385e-05	0.000305419	3.5151	1.07059
Pyroglutamic acid	10.3199	6.22797	0.603489	-0.7286	1.53827e-07	4.54488e-07	6.34248	0.910341	9.85989	3.87014	0.392513	-1.34919	8.60506e-11	3.29017e-10	9.48278	1.02365	7.90866	3.87014	0.489354	-1.03105	0.000345583	0.00124794	2.90381	0.837678
Pyruvate	0.402765	8.17959	20.3086	4.34402	6.71158e-11	4.36253e-10	9.36026	1.13796	0.487623	14.0971	28.9099	4.85349	1.03397e-16	1.12013e-15	14.9507	1.3363	1.46735	14.0971	9.60721	3.26412	3.29529e-11	2.14194e-09	8.66919	1.60037
Sedoheptulose	0.123336	0.0487353	0.395143	-1.33955	7.17446e-13	1.16585e-11	10.9334	1.41526	0.117776	0.0273692	0.232384	-2.10542	5.44269e-14	4.42218e-13	12.3544	1.46806	0.107516	0.0273692	0.25456	-1.97392	6.09734e-06	4.40363e-05	4.35619	1.16734
Serine	1.37097	0.903992	0.659383	-0.600812	1.28648e-10	6.96845e-10	9.15686	1.12479	1.31427	0.901583	0.685998	-0.543724	3.86022e-07	1.04548e-06	5.98069	0.818666	1.00323	0.901583	0.89868	-0.15412	0.254112	0.323868	0.489631
Succinate	0.0980218	0.0946219	0.965315	-0.0509284	0.573519	0.621313	0.20669		0.095877	0.101424	1.05786	0.0811441	0.0997346	0.115763	0.936429		0.0949091	0.101424	1.06865	0.0957828	0.269755	0.337194	0.47212
Taurine	2.48079	6.59876	2.65994	1.4114	2.18157e-15	4.72673e-14	13.3254	1.65591	2.63732	14.855	5.63263	2.49381	6.7986e-17	8.83818e-16	15.0536	1.75176	3.41769	14.855	4.34651	2.11986	1.72271e-06	1.3997e-05	4.85396	1.33606
Threonine	9.14128	8.17248	0.894019	-0.161623	0.0432216	0.0624311	1.2046		9.49116	6.86784	0.723603	-0.466729	0.000539661	0.0010317	2.98644	0.413311	9.38788	6.86784	0.731564	-0.450943	0.0182836	0.0368071	1.43407	0.603311
Tryptophan	0.19684	0.115032	0.584392	-0.774992	0.000505445	0.00102668	2.98856	0.907554	0.185681	0.200473	1.07967	0.110584	0.915085	0.915085	0.0385385		0.0492114	0.200473	4.07372	2.02635	0.0119257	0.0267301	1.573	0.747038
Tyrosine	0.856165	0.94648	1.10549	0.144683	0.416804	0.474847	0.323446		0.848568	1.19853	1.41241	0.49816	0.00968735	0.0136263	1.86562	0.376835	0.641324	1.19853	1.86883	0.902138	0.00282316	0.00705791	2.15132	0.836113
UMP	0.0140895	0.013749	0.975833	-0.035294	0.631908	0.673344	0.171763		0.0141	0.0130198	0.923388	-0.114991	0.0566326	0.0694551	1.1583		0.013798	0.0130198	0.943604	-0.0837473	0.173243	0.25024	0.601643
Uracil	0.125726	0.182619	1.45251	0.538552	0.00534227	0.0082678	2.08261	0.596842	0.128687	0.250692	1.94808	0.962054	0.000648213	0.00119571	2.92237	0.694916	0.124541	0.250692	2.01293	1.0093	0.0202659	0.0376366	1.42439	0.648896
Uric acid	28.1462	33.8413	1.20234	0.265848	0.0520741	0.0720174	1.14256		27.9903	46.5452	1.6629	0.733705	0.00148862	0.00236001	2.62709	0.473053	21.502	46.5452	2.16469	1.11416	0.00231603	0.00602168	2.22028	0.806101
Uridine	7.72735	3.87297	0.501203	-0.996534	1.26272e-08	4.82805e-08	7.31623	1.06726	7.30911	2.8038	0.383604	-1.38231	2.04176e-10	7.37301e-10	9.13236	1.10787	5.63795	2.8038	0.497309	-1.00779	0.000512094	0.001513	2.82016	0.958027
Valine	1.50382	2.28665	1.52056	0.604601	7.5172e-05	0.000168489	3.77343	0.797179	1.50928	2.89332	1.91702	0.938862	2.87856e-07	8.13507e-07	6.08964	0.85451	1.3403	2.89332	2.15871	1.11017	0.000194574	0.000843156	3.07409	0.998425
Xanthine	21.7055	19.9919	0.921053	-0.118644	0.0771161	0.104428	0.981183		21.7493	14.0103	0.644174	-0.634477	0.00985285	0.0136263	1.86562	0.558079	20.5302	14.0103	0.682425	-0.551258	0.338696	0.40769	0.38967

## Sheet: (B) All episodes
	CNS infection vs. Other diagnoses								BM vs. all other diagnoses								BM vs. VME
Metabolites	Other diagnoses (median)	CNS infection (median)	FC	log2(FC)	p-value	FDR	-log10(FDR)	VIP	All other diagnoses (median)	BM (median)	FC	log2(FC)	p-value	FDR	-log10(FDR)	VIP	VME (median)	BM (median)	FC	log2(FC)	p-value	FDR	-log10(FDR)	VIP
1,3-Diphosphoglyceric acid	0.169734	0.106252	0.62599	-0.675787	2.47926e-06	5.96859e-06	5.22413	0.99672	0.162166	0.053084	0.327343	-1.61113	3.41242e-13	2.21807e-12	11.654	1.3753	0.176913	0.053084	0.300057	-1.73669	2.16428e-09	2.34463e-08	7.62992	1.26932
2,3-Diphosphoglyceric acid	0.135133	0.0883399	0.653723	-0.613248	4.32468e-07	1.33859e-06	5.87335	0.872823	0.129193	0.0581225	0.44989	-1.15236	2.40332e-10	9.18916e-10	9.03672	1.06243	0.109859	0.0581225	0.529065	-0.918482	2.02736e-05	7.32102e-05	4.13543	1.02119
2-Aminobutyric acid	0.246026	0.265296	1.07832	0.108787	0.202186	0.262842	0.580305		0.247713	0.26271	1.06054	0.0848003	0.43225	0.476208	0.322203		0.247929	0.26271	1.05962	0.0835443	0.502755	0.544651	0.263881
2-Dehydrogluconate	0.205135	0.204861	0.998664	-0.00192872	0.891909	0.891909	0.0496796		0.19687	0.228115	1.1587	0.212512	0.331526	0.371538	0.429997		0.155617	0.228115	1.46587	0.551759	0.0225289	0.0418394	1.37841	0.501311
2-Hydroxybutyric acid	2.3801	2.50809	1.05378	0.0755724	0.118472	0.163844	0.785568		2.37137	2.923	1.23262	0.301731	0.0599067	0.0748833	1.12561		2.28211	2.923	1.28083	0.35708	0.248318	0.298901	0.524472
Adenine	0.577763	0.37593	0.650664	-0.620016	1.8962e-06	4.7405e-06	5.32418	0.801943	0.54919	0.21657	0.394344	-1.34247	4.14563e-08	1.22484e-07	6.91192	0.880536	0.50099	0.21657	0.432285	-1.20995	0.000312432	0.000846169	3.07254	0.751551
Alanine	2.72929	2.67936	0.981708	-0.0266337	0.623986	0.687443	0.162764		2.65927	2.98292	1.1217	0.165692	0.179453	0.208294	0.681323		2.56845	2.98292	1.16137	0.215828	0.0566142	0.09684	1.01395
Alpha-Ketoglutarate	0.00997357	0.0339102	3.40001	1.76554	1.16606e-09	6.31618e-09	8.19955	1.11218	0.0103507	0.0858944	8.29839	3.05283	2.5957e-17	6.01082e-16	15.2211	1.23897	0.0114703	0.0858944	7.48841	2.90466	4.71781e-10	7.66644e-09	8.11541	1.39218
Aminoadipic acid	0.0232932	0.0101258	0.434712	-1.20187	1.44604e-10	1.34275e-09	8.872	1.2869	0.021182	0.0062701	0.296011	-1.75628	2.11238e-12	1.24823e-11	10.9037	1.28322	0.0171867	0.0062701	0.364822	-1.45473	1.73286e-06	1.02396e-05	4.98972	0.987419
Arginine	1.20899	0.901288	0.74549	-0.423739	0.000144771	0.00031367	3.50353	0.751311	1.20811	0.700285	0.579654	-0.786737	8.51559e-09	2.63578e-08	7.57909	0.984818	1.07732	0.700285	0.650023	-0.621438	0.000231196	0.000683079	3.16553	0.825926
Argininosuccinate	0.0417835	0.0203808	0.487771	-1.03572	4.49197e-10	3.2442e-09	8.48889	1.18141	0.0398838	0.00986513	0.247347	-2.01539	1.35237e-13	9.76711e-13	12.0102	1.37729	0.0288117	0.00986513	0.3424	-1.54625	7.79731e-06	3.70082e-05	4.4317	1.03078
Asparagine	1.8657	1.66777	0.893911	-0.161797	0.598578	0.670821	0.173394		1.87928	1.29733	0.690336	-0.534629	0.0138247	0.0195349	1.70919	0.391357	1.80343	1.29733	0.719368	-0.475198	0.116258	0.167929	0.774875
Aspartate	0.0914633	0.108252	1.18356	0.243128	0.00295428	0.00533411	2.27294	0.70521	0.0924476	0.125104	1.35325	0.436423	0.00334875	0.0056278	2.24966	0.53168	0.0958506	0.125104	1.3052	0.384271	0.140146	0.198032	0.703265
beta-Alanine	0.213405	0.220483	1.03317	0.0470724	0.822392	0.8485	0.0713482		0.219309	0.174776	0.79694	-0.327456	0.841572	0.854722	0.0681753		0.24389	0.174776	0.716617	-0.480725	0.990629	0.990629	0.00408917
Citric acid	18.7651	16.2649	0.866763	-0.20629	0.00651224	0.0114404	1.94156	0.448964	18.4195	14.634	0.794487	-0.331905	0.00170384	0.00307638	2.51196	0.470285	16.7068	14.634	0.875934	-0.191106	0.202999	0.263899	0.578562
Citrulline	0.29682	0.372567	1.25519	0.327909	0.0192673	0.0298185	1.52551	0.466904	0.296119	0.470658	1.58942	0.668502	0.000490846	0.000938383	3.02762	0.548733	0.279757	0.470658	1.68238	0.750506	0.0011644	0.00291099	2.53596	0.739819
Creatine	1.24865	1.52076	1.21792	0.28442	0.000127063	0.000284797	3.54547	0.742208	1.24824	2.09661	1.67966	0.748169	9.11638e-10	3.11876e-09	8.50602	1.05401	1.23531	2.09661	1.69724	0.763193	1.48903e-07	1.20984e-06	5.91727	1.1023
Creatine-P	0.00105134	0.000276573	0.263066	-1.9265	2.69168e-12	3.49919e-11	10.456	1.44177	0.000905023	3.95277e-05	0.0436759	-4.51702	7.39764e-11	3.20564e-10	9.49408	1.4701	0.00056582	3.95277e-05	0.0698591	-3.83941	0.000136997	0.000424038	3.3726	0.98463
Creatinine	0.886863	0.825651	0.930979	-0.10318	0.845963	0.859181	0.0659151		0.852316	1.05356	1.23612	0.305818	0.0700104	0.0858618	1.0662		0.724222	1.05356	1.45475	0.540776	0.00425039	0.00986697	2.00582	0.694893
Cystine	0.0423679	0.0979531	2.31197	1.20912	5.07496e-08	1.83263e-07	6.73693	1.16933	0.0465031	0.261554	5.62445	2.49171	1.9688e-09	6.3986e-09	8.19392	1.13523	0.0490811	0.261554	5.32903	2.41387	1.90887e-05	7.29861e-05	4.13676	0.970038
FAICAR	0.0875281	0.0747662	0.854197	-0.22736	0.230587	0.293886	0.531821		0.0852039	0.0749066	0.879145	-0.185826	0.78753	0.812531	0.0901602		0.0659455	0.0749066	1.13589	0.183819	0.207244	0.264134	0.578176
Gluconate	1.9408	1.30173	0.670717	-0.576225	1.80379e-06	4.68985e-06	5.32884	0.782618	1.81466	1.12142	0.617979	-0.694371	3.23474e-05	7.00861e-05	4.15437	0.57423	1.40739	1.12142	0.796809	-0.327694	0.116258	0.167929	0.774875
Glucose	13.7042	7.53158	0.549581	-0.863597	4.40612e-14	1.43199e-12	11.8441	1.49608	13.0882	1.24121	0.0948338	-3.39845	2.77422e-17	6.01082e-16	15.2211	1.82228	11.1635	1.24121	0.111184	-3.16898	8.79387e-10	1.1432e-08	7.94188	1.30453
Glucose-6P	0.0391051	0.0366152	0.936327	-0.0949151	0.81457	0.8485	0.0713482		0.0388542	0.0390537	1.00513	0.00738824	0.654528	0.686199	0.16355		0.0360708	0.0390537	1.0827	0.114628	0.733321	0.756601	0.121133
Glutamate	0.0956534	0.185517	1.93947	0.955661	3.04811e-06	7.07597e-06	5.15021	0.986729	0.107476	0.236146	2.19721	1.13567	0.000112345	0.0002282	3.64168	0.68656	0.133566	0.236146	1.76801	0.822129	0.0864956	0.133862	0.873342
Glutamine	58.3354	41.1245	0.704966	-0.504374	3.8256e-09	1.9128e-08	7.71833	0.980867	55.7443	37.7325	0.676885	-0.563017	3.21208e-07	8.69938e-07	6.06051	0.729695	42.1253	37.7325	0.895722	-0.158878	0.294692	0.342054	0.465906
Glycerate	11.701	7.73588	0.661129	-0.596997	1.4439e-08	6.25688e-08	7.20364	1.20542	11.375	2.9983	0.263588	-1.92364	1.01064e-16	1.64228e-15	14.7846	1.65116	10.3837	2.9983	0.28875	-1.79211	1.73591e-11	3.76113e-10	9.42468	1.54462
Glycerol-2P	0.147794	0.10231	0.692245	-0.530644	8.04469e-08	2.75213e-07	6.56033	1.30043	0.145387	0.0355638	0.244615	-2.03141	3.73579e-11	1.73448e-10	9.76083	1.58176	0.124895	0.0355638	0.28475	-1.81223	8.54036e-06	3.70082e-05	4.4317	1.17073
Glycerophosphoinositol	0.0388975	0.0303706	0.780784	-0.357005	0.00267637	0.0049704	2.30361	0.422945	0.0375431	0.027985	0.74541	-0.423894	0.00124751	0.0023168	2.63511	0.500063	0.0312481	0.027985	0.895574	-0.159116	0.153406	0.207737	0.682486
Hexose-P	0.0469403	0.0411776	0.877234	-0.188966	0.00999911	0.0166652	1.77819	0.695523	0.0458509	0.037417	0.816058	-0.293257	0.00663677	0.00958645	2.01834	0.77738	0.0424736	0.037417	0.880947	-0.182874	0.171278	0.227205	0.643582
Hippuric acid	0.0261257	0.0398256	1.52438	0.608226	0.248183	0.310228	0.508319		0.0269922	0.0417925	1.54832	0.630702	0.120748	0.145344	0.837602		0.022579	0.0417925	1.85095	0.888265	0.246492	0.298901	0.524472
Histidine	2.29138	1.58748	0.692808	-0.529473	0.000680701	0.00138267	2.85928	0.48631	2.18158	1.43163	0.656235	-0.607716	0.0341107	0.0443439	1.35317	0.246605	1.51915	1.43163	0.942385	-0.0856121	0.564645	0.591967	0.227703
Homocitrate	0.0771141	0.0483539	0.627044	-0.673362	1.56749e-06	4.42985e-06	5.35361	0.963236	0.072577	0.0334499	0.460889	-1.11751	3.40961e-10	1.23125e-09	8.90965	1.10494	0.0671608	0.0334499	0.498058	-1.00561	2.28529e-05	7.8181e-05	4.1069	1.03884
Homocystine	0.0600622	0.0677013	1.12718	0.172724	0.0104141	0.0169229	1.77153	0.455135	0.0600668	0.0826275	1.37559	0.460055	0.00337668	0.0056278	2.24966	0.401891	0.0590857	0.0826275	1.39843	0.483813	0.012815	0.0252416	1.59788	0.485534
Hypoxanthine	3.63176	1.87549	0.516413	-0.953402	8.40043e-10	4.96389e-09	8.30418	1.22902	3.34642	1.88623	0.563658	-0.827109	0.000325607	0.000641347	3.19291	0.696506	1.86475	1.88623	1.01152	0.01653	0.556715	0.591967	0.227703
IMP	0.00212107	0.00150078	0.707561	-0.499073	0.00111254	0.00219136	2.65929	0.540242	0.00204784	0.00119081	0.581496	-0.782158	0.00266926	0.00468925	2.3289	0.403748	0.00171547	0.00119081	0.694162	-0.526656	0.463482	0.510616	0.291906
Inosine	1.39997	0.584268	0.417342	-1.2607	5.44822e-10	3.54135e-09	8.45083	1.27493	1.22969	0.500385	0.406919	-1.29719	3.58204e-07	9.31332e-07	6.0309	1.02069	0.588776	0.500385	0.849873	-0.234681	0.0721594	0.114399	0.941578
Isoleucine	0.407267	0.393836	0.967023	-0.0483778	0.546544	0.634382	0.197649		0.397432	0.466512	1.17382	0.231206	0.302839	0.345342	0.46175		0.347919	0.466512	1.34086	0.423163	0.116258	0.167929	0.774875
Lactate	37.2654	57.5478	1.54427	0.626923	2.35663e-08	9.57379e-08	7.01892	1.38378	37.2454	135.41	3.63562	1.8622	1.39054e-15	1.29122e-14	13.889	1.69917	35.2678	135.41	3.83948	1.94091	1.19473e-11	3.76113e-10	9.42468	1.53579
Leucine	0.778596	0.760262	0.976453	-0.0343777	0.588826	0.670821	0.173394		0.764323	1.0783	1.41079	0.496505	0.00439043	0.00679472	2.16783	0.44486	0.629454	1.0783	1.71307	0.776587	0.00231834	0.0055812	2.25327	0.708705
Lysine	2.06498	1.74525	0.845165	-0.242694	0.063289	0.0894301	1.04852		2.00204	1.57478	0.786589	-0.346318	0.0228408	0.030299	1.51857	0.314476	1.84391	1.57478	0.854042	-0.22762	0.317033	0.361529	0.441857
Methionine	0.0367338	0.049748	1.35429	0.437532	0.0172379	0.0273284	1.56339	0.208602	0.0411495	0.0434392	1.05564	0.0781235	0.44061	0.477328	0.321184		0.0467662	0.0434392	0.928859	-0.106468	0.877837	0.891553	0.0498527
Ophthalmic acid	0.152045	0.106784	0.70232	-0.5098	5.3922e-07	1.59315e-06	5.79774	0.926316	0.147986	0.0933672	0.630919	-0.664474	3.92406e-06	9.44682e-06	5.02471	0.804021	0.121621	0.0933672	0.767692	-0.3814	0.0666341	0.10828	0.96545
Ornithine	0.407949	0.443039	1.08602	0.119044	0.13133	0.177843	0.749963		0.407645	0.533817	1.30951	0.389032	0.0151716	0.020982	1.67815	0.447328	0.363098	0.533817	1.47018	0.555988	0.0119579	0.0242895	1.61458	0.596155
Pantothenic acid	0.0928105	0.0464116	0.500069	-0.999802	0.000163253	0.000342305	3.46559	0.601564	0.0928203	0.0340765	0.367123	-1.44566	6.81563e-07	1.70391e-06	5.76855	0.677604	0.0922297	0.0340765	0.369474	-1.43646	0.00750789	0.0157423	1.80293	0.521524
Phenylalanine	0.826184	0.89702	1.08574	0.118678	0.303132	0.371766	0.429731		0.7919	1.41791	1.79051	0.840371	2.00259e-05	4.48857e-05	4.34789	0.691801	0.660271	1.41791	2.14746	1.10263	6.81849e-05	0.000221601	3.65443	0.889596
Phosphoenolpyruvate	0.0241185	0.024574	1.01889	0.0269933	0.351805	0.423469	0.373179		0.0244356	0.0235667	0.964442	-0.0522335	0.50167	0.534566	0.271999		0.0252826	0.0235667	0.932133	-0.101392	0.243495	0.298901	0.524472
Phosphorylethanolamine	0.0617765	0.0509599	0.824908	-0.277695	0.00721866	0.0123477	1.90841	0.697496	0.0607105	0.0399	0.657217	-0.605559	0.00363776	0.00591136	2.22831	0.605996	0.0521484	0.0399	0.765123	-0.386237	0.268266	0.317042	0.498883
Proline	0.0728493	0.173376	2.37992	1.25091	2.00924e-10	1.63251e-09	8.78714	1.331	0.0799704	0.577035	7.21561	2.85112	2.10194e-10	8.53912e-10	9.06859	1.26655	0.0964643	0.577035	5.98185	2.58059	2.99825e-06	1.62405e-05	4.7894	1.11855
Pyroglutamic acid	10.3199	6.41715	0.62182	-0.685431	1.54306e-07	5.01494e-07	6.29973	0.998856	9.75144	3.82553	0.392304	-1.34996	1.32059e-11	7.1532e-11	10.1455	1.09171	8.08062	3.82553	0.47342	-1.07881	8.54036e-06	3.70082e-05	4.4317	0.942925
Pyruvate	0.402765	5.25682	13.0518	3.70618	8.9971e-09	4.17722e-08	7.37911	1.08919	0.515528	12.9144	25.0508	4.64678	1.08143e-15	1.17155e-14	13.9312	1.33752	0.731407	12.9144	17.6569	4.14216	8.15798e-13	5.30269e-11	10.2755	1.51424
Sedoheptulose	0.123336	0.0589502	0.477965	-1.06502	1.69038e-13	3.66249e-12	11.4362	1.50008	0.115179	0.0294409	0.255611	-1.96798	2.16059e-14	1.75548e-13	12.7556	1.50447	0.0825809	0.0294409	0.35651	-1.48798	3.49915e-07	2.52717e-06	5.59737	1.19352
Serine	1.37097	0.906879	0.661489	-0.596212	8.15812e-12	8.83796e-11	10.0536	1.29772	1.30585	0.899175	0.688573	-0.538318	1.39956e-07	3.95527e-07	6.40282	0.880525	1.08356	0.899175	0.829837	-0.269101	0.0631453	0.105242	0.97781
Succinate	0.0980218	0.0939594	0.958557	-0.061064	0.68944	0.746893	0.126742		0.095511	0.0975052	1.02088	0.0298127	0.168831	0.199528	0.699997		0.0951963	0.0975052	1.02425	0.0345748	0.444602	0.498261	0.302543
Taurine	2.48079	4.51258	1.81901	0.863155	2.90403e-13	4.71904e-12	11.3261	1.6333	2.6527	14.5224	5.47457	2.45275	1.81226e-16	2.35594e-15	14.6278	1.7998	3.28452	14.5224	4.42148	2.14453	4.67007e-09	4.33649e-08	7.36286	1.4326
Threonine	9.14128	8.08371	0.884308	-0.17738	0.0223745	0.0338219	1.4708	0.274931	9.14356	6.6933	0.732023	-0.450038	9.78811e-05	0.000205235	3.68775	0.512123	8.20623	6.6933	0.815636	-0.294003	0.00724007	0.0156868	1.80446	0.694458
Tryptophan	0.19684	0.103144	0.524001	-0.932358	1.80379e-06	4.68985e-06	5.32884	1.11659	0.180288	0.18106	1.00428	0.0061652	0.898412	0.898412	0.0465243		0.0632559	0.18106	2.86234	1.5172	0.0272154	0.0491389	1.30857	0.410794
Tyrosine	0.856165	0.829933	0.969362	-0.0448927	0.537209	0.634382	0.197649		0.816225	1.06869	1.3093	0.3888	0.0449333	0.0572679	1.24209		0.595459	1.06869	1.79473	0.843764	0.00697703	0.0156382	1.80581	0.551342
UMP	0.0140895	0.013993	0.993149	-0.00991737	0.725364	0.772929	0.111861		0.0141362	0.0129576	0.916627	-0.125594	0.019793	0.026803	1.57182	0.604887	0.0149365	0.0129576	0.867512	-0.205044	0.04146	0.0728352	1.13766
Uracil	0.125726	0.163178	1.29788	0.376159	0.0252441	0.0372925	1.42838	0.521183	0.131942	0.220919	1.67437	0.743619	0.00421573	0.00668347	2.175	0.645791	0.124217	0.220919	1.77849	0.830651	0.0185518	0.0354668	1.45018	0.652242
Uric acid	28.1462	30.1693	1.07188	0.100144	0.18428	0.244454	0.611803		27.7114	45.1427	1.62903	0.704011	0.00464605	0.0070231	2.15347	0.43465	21.8206	45.1427	2.06881	1.0488	0.00111369	0.00289559	2.53826	0.775522
Uridine	7.72735	4.12539	0.533868	-0.905445	2.70721e-08	1.03511e-07	6.98501	1.12934	7.15718	2.95315	0.412614	-1.27714	2.02146e-11	1.01073e-10	9.99536	1.18445	5.8897	2.95315	0.501409	-0.995941	1.90887e-05	7.29861e-05	4.13676	1.02056
Valine	1.50382	1.99875	1.32911	0.410463	0.0014635	0.00279786	2.55317	0.591806	1.50928	2.82244	1.87005	0.903078	7.60221e-06	1.7648e-05	4.7533	0.763493	1.46092	2.82244	1.93196	0.950067	0.000312432	0.000846169	3.07254	0.854404
Xanthine	21.7055	19.2921	0.88881	-0.170053	0.0433602	0.0626315	1.20321		21.1047	13.0477	0.618236	-0.693772	0.0048368	0.00714528	2.14598	0.590292	19.9156	13.0477	0.655148	-0.610107	0.150006	0.207455	0.683077

## Sheet: (C) CSF leukocytes 5-1000
	CNS infection vs. Other diagnoses								BM vs. all other diagnoses								BM vs. VME
Metabolites	Other diagnoses (median)	CNS infection (median)	FC	log2(FC)	p-value	FDR	-log10(FDR)	VIP	All other diagnoses (median)	BM (median)	FC	log2(FC)	p-value	FDR	-log10(FDR)	VIP	VME (median)	BM (median)	FC	log2(FC)	p-value	FDR	-log10(FDR)	VIP
succinate	0.179998	0.124664	0.692587	-0.529934	0.0300943	0.0850492	1.07033		0.176913	0.053237	0.300922	-1.73254	1.86718e-05	0.000404556	3.39302	1.36678	0.177524	0.053237	0.299886	-1.73751	3.13565e-05	0.00097822	3.00956	1.19307
2,3-Diphosphoglyceric acid	0.139045	0.101902	0.732871	-0.44837	0.00244829	0.0144672	1.83962	0.795933	0.129013	0.0571755	0.443178	-1.17404	0.000163257	0.00132646	2.8773	1.07773	0.110975	0.0571755	0.515211	-0.956766	0.00351316	0.0225958	1.64597	0.949885
2-Aminobutyric acid	0.268803	0.255137	0.949163	-0.0752725	0.49062	0.6253	0.203912		0.262346	0.233896	0.891558	-0.1656	0.4727	0.539044	0.268376		0.233663	0.233896	1.001	0.00144266	0.933629	0.948217	0.0230921
2-Dehydrogluconate	0.211487	0.183822	0.869191	-0.202254	0.289507	0.418177	0.37864		0.196573	0.230873	1.17449	0.232037	0.545372	0.600834	0.221246		0.15489	0.230873	1.49057	0.575862	0.12132	0.238964	0.621668
2-Hydroxybutyric acid	2.97503	2.46835	0.829689	-0.269357	0.635414	0.724595	0.139904		2.61939	4.86233	1.85629	0.89242	0.08723	0.171817	0.764935		2.24372	4.86233	2.16708	1.11575	0.0518583	0.146556	0.833996
Adenine	0.564978	0.474357	0.839602	-0.252222	0.0102989	0.0371906	1.42957	0.811753	0.526565	0.243724	0.462857	-1.11136	0.00265887	0.0101663	1.99284	0.863358	0.504984	0.243724	0.482637	-1.05099	0.0263956	0.0817007	1.08777
Alanine	2.83651	2.65927	0.937517	-0.0930833	0.486399	0.6253	0.203912		2.66699	3.01274	1.12964	0.175862	0.58368	0.621954	0.206242		2.50794	3.01274	1.20128	0.264572	0.146645	0.272341	0.564886
Alpha-Ketoglutarate	0.013398	0.0190802	1.42411	0.510065	0.177535	0.311886	0.506004		0.0131587	0.0858944	6.52756	2.70654	5.69518e-05	0.00083483	3.0784	1.20926	0.0115756	0.0858944	7.42029	2.89148	0.000224447	0.00243151	2.61412	1.08094
Aminoadipic acid	0.0251127	0.013195	0.52543	-0.928429	0.000861346	0.00622083	2.20615	1.15367	0.0182752	0.00838366	0.458745	-1.12423	0.00149979	0.00649908	2.18715	0.965368	0.017334	0.00838366	0.483654	-1.04795	0.0115165	0.0447379	1.34932	0.776978
Arginine	1.22635	1.10737	0.902985	-0.147227	0.280419	0.414255	0.382732		1.21954	0.798245	0.654546	-0.611432	0.0140246	0.0346613	1.46016	0.620432	1.10737	0.798245	0.720846	-0.472238	0.0615253	0.162633	0.78879
Argininosuccinate	0.0450115	0.0277594	0.616719	-0.697316	0.00325854	0.0176504	1.75324	0.929502	0.0383064	0.00934607	0.243982	-2.03515	0.000197071	0.00142329	2.84671	1.24192	0.0284775	0.00934607	0.328191	-1.60739	0.00853582	0.0369886	1.43193	0.953442
Asparagine	1.88539	1.78461	0.946545	-0.0792569	0.684104	0.766669	0.115392		1.88985	0.987296	0.522421	-0.936715	0.0143978	0.0346613	1.46016	0.635917	1.78461	0.987296	0.553228	-0.854054	0.0897699	0.188227	0.725318
Aspartate	0.093655	0.103503	1.10515	0.144241	0.0833244	0.180536	0.743436		0.0958506	0.135804	1.41683	0.502667	0.159179	0.279638	0.553403		0.0951262	0.135804	1.42762	0.513612	0.309958	0.419735	0.377024
beta-Alanine	0.226237	0.237155	1.04826	0.0679938	0.775018	0.825839	0.0831045		0.235315	0.216166	0.918621	-0.122458	0.449717	0.531484	0.27451		0.233121	0.216166	0.927267	-0.108943	0.276759	0.382752	0.417083
Citric acid	19.8482	17.2676	0.869984	-0.20094	0.00707264	0.0287326	1.54163	0.787594	18.7702	13.9999	0.745858	-0.423027	0.0110325	0.0298796	1.52463	0.658732	16.84	13.9999	0.831348	-0.266476	0.266239	0.376207	0.424573
Citrulline	0.312716	0.305768	0.977784	-0.0324117	0.708967	0.781066	0.107312		0.304961	0.470658	1.54334	0.626055	0.3847	0.484579	0.314636		0.27903	0.470658	1.68676	0.754258	0.160699	0.280145	0.552617
Creatine	1.26038	1.31979	1.04713	0.0664458	0.344722	0.476743	0.321716		1.23531	1.93692	1.56797	0.648895	0.00432443	0.015616	1.80643	0.735344	1.21873	1.93692	1.58929	0.66838	0.00322494	0.0225958	1.64597	0.771287
Creatine-P	0.00090507	0.000514417	0.568372	-0.815092	0.00528944	0.024997	1.60211	0.683668	0.000698024	0.000413548	0.592455	-0.755222	0.233623	0.36156	0.44182		0.000543829	0.000413548	0.760438	-0.395098	0.538486	0.625029	0.2041
Creatinine	1.0064	0.823411	0.818177	-0.289516	0.280419	0.414255	0.382732		0.860051	1.09273	1.27054	0.345441	0.128204	0.238093	0.623253		0.712821	1.09273	1.53296	0.616324	0.0176565	0.0604039	1.21894
Cystine	0.0424819	0.0638556	1.50312	0.587964	0.0592421	0.148105	0.829429		0.0490811	0.278966	5.68378	2.50685	0.0101694	0.0287396	1.54152	0.834964	0.0489559	0.278966	5.69831	2.51053	0.012389	0.0447379	1.34932	0.826089
FAICAR	0.0861604	0.0863391	1.00207	0.0029895	0.372888	0.504953	0.296749		0.082254	0.102745	1.24912	0.320907	0.4727	0.539044	0.268376		0.0669038	0.102745	1.53571	0.618904	0.0852038	0.184608	0.733749
Gluconate	1.95531	1.4298	0.731243	-0.451577	0.00952734	0.0364281	1.43856	0.700647	1.73445	1.56926	0.904757	-0.144397	0.564369	0.6114	0.213674		1.36583	1.56926	1.14894	0.200304	0.694446	0.752317	0.123599
Glucose	12.9387	9.55681	0.738625	-0.437086	0.00026391	0.00285902	2.54378	1.08536	12.0259	4.35424	0.362071	-1.46566	7.85198e-06	0.00037844	3.422	1.5577	11.0416	4.35424	0.394348	-1.34246	0.000125779	0.00163512	2.78645	1.1431
Glucose-6P	0.0414758	0.0373895	0.901477	-0.149637	0.906314	0.935086	0.0291486		0.0398231	0.0390537	0.980679	-0.0281475	0.532886	0.5972	0.22388		0.0366152	0.0390537	1.0666	0.0930174	0.527708	0.623655	0.205056
Glutamate	0.0987977	0.149536	1.51356	0.597944	0.0412439	0.111702	0.951938		0.121619	0.236146	1.94169	0.957314	0.26895	0.38585	0.413581		0.139487	0.236146	1.69297	0.759554	0.452564	0.555032	0.255682
Glutamine	58.2954	44.0215	0.755145	-0.405174	0.000596576	0.00484718	2.31451	0.9459	53.0147	37.8639	0.714214	-0.485572	0.00227403	0.00923826	2.03441	0.667012	42.141	37.8639	0.898504	-0.154403	0.255991	0.369765	0.432074
Glycerate	11.2513	9.70509	0.862574	-0.21328	0.0741778	0.172198	0.763971		10.8015	3.04321	0.281739	-1.82757	1.16443e-05	0.00037844	3.422	1.43972	10.3586	3.04321	0.293786	-1.76716	6.01982e-05	0.00097822	3.00956	1.3183
Glycerol-2P	0.134414	0.126137	0.938424	-0.0916881	0.344722	0.476743	0.321716		0.131452	0.0711343	0.541143	-0.885919	0.0233499	0.052336	1.2812		0.131853	0.0711343	0.539498	-0.890311	0.0650534	0.162633	0.78879
Glycerophosphoinositol	0.0398349	0.0328463	0.824561	-0.278303	0.0491725	0.127848	0.893305		0.036626	0.0285452	0.77937	-0.35962	0.374451	0.484579	0.314636		0.0311058	0.0285452	0.917682	-0.123934	1	1	0
Hexose-P	0.0501984	0.0441371	0.879252	-0.185651	0.177535	0.311886	0.506004		0.0442142	0.048786	1.1034	0.141956	0.726641	0.761801	0.118159		0.0402831	0.048786	1.21108	0.27629	0.784312	0.822262	0.0849897
Hippuric acid	0.0269057	0.0280886	1.04397	0.0620745	0.847969	0.888999	0.0510986		0.0278143	0.0943371	3.39167	1.762	0.272949	0.38585	0.413581		0.0195157	0.0943371	4.83392	2.27319	0.25245	0.369765	0.432074
Histidine	2.18277	1.70359	0.78047	-0.357584	0.0648862	0.156208	0.806298		1.97481	1.59805	0.809219	-0.305399	0.395118	0.484579	0.314636		1.54803	1.59805	1.03231	0.0458803	0.642388	0.707716	0.150141
Homocitrate	0.0780677	0.0566631	0.725821	-0.462315	0.00576855	0.024997	1.60211	0.969071	0.0713134	0.0360441	0.505432	-0.98441	0.000603946	0.00356877	2.44748	0.975101	0.0656511	0.0360441	0.549025	-0.865055	0.012389	0.0447379	1.34932	0.816102
Homocystine	0.0600668	0.0626564	1.04311	0.0608941	0.145397	0.270022	0.5686		0.0600713	0.0826275	1.37549	0.459946	0.173641	0.287053	0.542038		0.059098	0.0826275	1.39815	0.483514	0.168087	0.280145	0.552617
Hypoxanthine	3.42016	1.87564	0.548405	-0.866686	6.56983e-05	0.00142346	2.84665	1.2524	2.8806	1.29805	0.450617	-1.15003	0.0385236	0.0807752	1.09272		1.87564	1.29805	0.692057	-0.531037	0.333461	0.433499	0.363012
IMP	0.00185516	0.00181941	0.980725	-0.0280788	0.188579	0.313578	0.503654		0.00187173	0.0015014	0.802149	-0.318059	0.395105	0.484579	0.314636		0.00171895	0.0015014	0.873442	-0.195217	0.913692	0.942698	0.0256274
Inosine	1.39109	0.669277	0.481119	-1.05554	0.000342126	0.00317689	2.498	1.23935	0.986899	0.622205	0.630464	-0.665513	0.00838514	0.028014	1.55263	0.862212	0.584268	0.622205	1.06493	0.0907581	0.13353	0.255278	0.592987
Isoleucine	0.460879	0.374896	0.813436	-0.297899	0.116343	0.22916	0.639862		0.395432	0.409809	1.03636	0.0515223	0.872388	0.900083	0.0457175		0.344289	0.409809	1.19031	0.251333	0.575595	0.656381	0.182844
Lactate	38.2509	41.6316	1.08838	0.122186	0.107253	0.224886	0.648038		37.7324	121.075	3.20879	1.68203	0.000129885	0.00132646	2.8773	1.39886	34.6733	121.075	3.49189	1.80401	5.29892e-05	0.00097822	3.00956	1.32175
Leucine	0.797867	0.691542	0.866737	-0.206333	0.219698	0.340009	0.46851		0.7556	1.0783	1.42708	0.513065	0.273063	0.38585	0.413581		0.622012	1.0783	1.73357	0.793745	0.0808229	0.181155	0.74195
Lysine	2.1933	1.83604	0.837114	-0.256503	0.114787	0.22916	0.639862		2.05259	1.31573	0.64101	-0.641581	0.0963223	0.184146	0.734839		1.83604	1.31573	0.716612	-0.480736	0.424249	0.530311	0.275469
Methionine	0.0394063	0.0462474	1.17361	0.230947	0.5077	0.634625	0.197483		0.0442953	0.0321657	0.726164	-0.461632	0.137961	0.249096	0.603633		0.0466867	0.0321657	0.688968	-0.537491	0.183605	0.298357	0.525263
Ophthalmic acid	0.150247	0.114758	0.763797	-0.388738	0.00565087	0.024997	1.60211	0.849898	0.143223	0.0933672	0.651901	-0.617275	0.0667988	0.135685	0.867468		0.118312	0.0933672	0.789157	-0.341615	0.467103	0.562254	0.250067
Ornithine	0.429433	0.418891	0.975453	-0.0358563	0.986586	0.986586	0.00586506		0.414885	0.477248	1.15032	0.202031	0.339928	0.450925	0.345895		0.354891	0.477248	1.34477	0.427363	0.104627	0.212523	0.672594
Pantothenic acid	0.0952537	0.0527165	0.553432	-0.853522	0.0117815	0.0382898	1.41692	0.789683	0.0941626	0.0446332	0.474001	-1.07704	0.00861968	0.028014	1.55263	0.598675	0.0819149	0.0446332	0.544872	-0.87601	0.158841	0.280145	0.552617
Phenylalanine	0.868661	0.7603	0.875255	-0.192224	0.469711	0.623086	0.205452		0.76707	1.41791	1.84847	0.886331	0.0101694	0.0287396	1.54152	0.626443	0.658141	1.41791	2.15441	1.10729	0.00382391	0.0225958	1.64597	0.794482
Phosphoenolpyruvate	0.0239156	0.0254921	1.06592	0.0920996	0.190862	0.313578	0.503654		0.0247965	0.0243058	0.980209	-0.0288389	0.969852	0.984923	0.00659766		0.0253616	0.0243058	0.95837	-0.0613461	0.766069	0.816303	0.0881486
Phosphorylethanolamine	0.0565542	0.0522112	0.923206	-0.115276	0.630627	0.724595	0.139904		0.0587588	0.0407751	0.693941	-0.527115	0.16485	0.281981	0.54978		0.0522112	0.0407751	0.780966	-0.356669	0.358055	0.456344	0.340707
Proline	0.07976	0.123679	1.55064	0.632861	0.0266968	0.078877	1.10305		0.0964643	0.520417	5.39492	2.4316	0.00911237	0.028205	1.54967	0.867504	0.0915382	0.520417	5.68525	2.50722	0.00731538	0.0339643	1.46898	0.953481
Pyroglutamic acid	10.0467	7.34594	0.731183	-0.451695	0.0174387	0.053977	1.26779		9.44292	4.7357	0.501509	-0.995654	0.000237385	0.001543	2.81163	0.932612	7.98044	4.7357	0.593414	-0.75289	0.00577025	0.0312502	1.50515	0.78694
Pyruvate	1.57442	1.98291	1.25945	0.332799	0.197796	0.313578	0.503654		1.48909	8.48996	5.70146	2.51133	0.000157185	0.00132646	2.8773	0.992077	0.988307	8.48996	8.59041	3.10273	6.01982e-05	0.00097822	3.00956	1.10848
Sedoheptulose	0.132338	0.0730984	0.552362	-0.856314	2.83441e-05	0.000921184	3.03565	1.25787	0.111008	0.0480312	0.43268	-1.20863	0.000795811	0.00431065	2.36546	1.09243	0.0808915	0.0480312	0.593773	-0.752016	0.0231478	0.0752302	1.12361
Serine	1.35165	0.899126	0.665204	-0.58813	0.000219502	0.00285352	2.54462	1.1958	1.20368	0.846204	0.703011	-0.50838	0.0172637	0.0400764	1.39711	0.606699	1.07089	0.846204	0.790186	-0.339736	0.168087	0.280145	0.552617
Succinate	0.0960367	0.0948065	0.987191	-0.018599	0.611632	0.722838	0.140959		0.0943497	0.119646	1.26811	0.342682	0.0319665	0.0692608	1.15951		0.0949091	0.119646	1.26064	0.334154	0.0687423	0.165491	0.781226
Taurine	2.68385	3.39375	1.26451	0.338577	0.00151974	0.00987832	2.00532	1.14892	2.99288	13.0592	4.36344	2.12547	0.00119168	0.00553279	2.25706	1.29465	3.22641	13.0592	4.04761	2.01707	0.00625005	0.0312502	1.50515	1.05768
Threonine	9.23873	8.1077	0.877578	-0.188401	0.611632	0.722838	0.140959		9.46034	6.23774	0.659357	-0.600868	0.00111506	0.00553279	2.25706	0.676938	8.5405	6.23774	0.730372	-0.453296	0.00207507	0.01686	1.77314	0.955589
Tryptophan	0.198942	0.0798383	0.401315	-1.31719	0.000114859	0.00186645	2.72898	1.15122	0.127592	0.163044	1.27786	0.353732	0.432904	0.521088	0.283089		0.0622225	0.163044	2.62035	1.38976	0.0409322	0.120936	0.917444
Tyrosine	0.919898	0.703059	0.764279	-0.387829	0.126026	0.240933	0.618104		0.742206	1.06869	1.43988	0.525946	0.281418	0.389196	0.409832		0.574166	1.06869	1.86128	0.896298	0.0650534	0.162633	0.78879
UMP	0.0142469	0.0147293	1.03386	0.0480401	0.775018	0.825839	0.0831045		0.0148289	0.0131726	0.888304	-0.170874	0.245164	0.370597	0.431098		0.0151789	0.0131726	0.867824	-0.204525	0.333461	0.433499	0.363012
Uracil	0.138095	0.154795	1.12094	0.164703	0.611632	0.722838	0.140959		0.142521	0.163857	1.1497	0.201261	0.339928	0.450925	0.345895		0.123732	0.163857	1.32429	0.405223	0.236307	0.368444	0.433628
Uric acid	34.1756	27.6989	0.810487	-0.30314	0.0821334	0.180536	0.743436		31.5855	30.6745	0.971158	-0.0422224	0.984923	0.984923	0.00659766		22.1354	30.6745	1.38577	0.470683	0.255991	0.369765	0.432074
Uridine	7.61016	5.23981	0.688529	-0.538411	0.0113413	0.0382898	1.41692	0.902361	6.76009	3.27518	0.484487	-1.04547	6.42177e-05	0.00083483	3.0784	1.08576	5.78354	3.27518	0.566293	-0.820381	0.00157583	0.0146327	1.83468	0.915425
Valine	1.68257	1.7172	1.02058	0.0293935	0.954415	0.969328	0.0135293		1.57975	2.9253	1.85175	0.888889	0.19879	0.315154	0.501477		1.43999	2.9253	2.03147	1.02252	0.0808229	0.181155	0.74195
Xanthine	23.2002	19.7933	0.853151	-0.229127	0.195464	0.313578	0.503654		22.7422	17.0303	0.748841	-0.417269	0.176648	0.287053	0.542038		19.6511	17.0303	0.866634	-0.206506	0.591991	0.663438	0.178199
